# Supplementary material for: Copy number variation analysis in cytochromes and glutathione S-transferases may predict efficacy of tyrosine kinase inhibitors in chronic myeloid leukemia
Source: PLoS One. 2017 Sep 13;12(9):e0182901. doi: 10.1371/journal.pone.0182901 (PMC5597128; doi:10.1371/journal.pone.0182901)
Supplement: S2 Table — (XLSX) [file pone.0182901.s002.xlsx]

## Sheet: Supplementary Table S4
#Sample	CYP1A2 ex 2,4,7	CYP2A6 ex 1,2,3,5	CYP2C19 ex 2,6,9	CYP2C9 ex 1,7,8,9	CYP2D6 ex 1,5,6	CYP2E1 ex 5,6,8	CYP3A4 ex 1,6,13	CYP3A5 ex 4	GSTM1 ex 3,5	GSTP1 ex 3,4	GSTT1 ex 1	GSTT1 ex 5	"Genotype" See LEGEND below	WT=2; nonWT=0	Heterozygous deletions=1; other=0	Duplications=3; other=0	Homozygous deletions=0; other=7	Group	WT=2; nonWT=0 (2)	Heterozygous deletions=1; other=0 (2)	Duplications=3; other=0 (2)	Homozygous deletions=0; other=7 (2)	"Genotype" without GSTM2 data and with merged GSTT1	Failure/Responder in Validation Group
1	2	2	2	2	2	2	2	2	0	2	0	0	0--0--0--	0	0	0	0	Control	0	0	0	0	0--0--0--
2	2	2	2	2	2	2	2	2	2	2	2	2	2	2	0	0	7	Control	2	0	0	7	2
3	2	2	2	2	2	2	2	2	2	2	0	2	0--0--0--	0	0	0	0	Control	0	0	0	0	0--0--0--
4	2	2	2	2	2	2	2	2	0	2	2	2	0--0--0--	0	0	0	0	Control	0	0	0	0	0--0--0--
5	2	2	2	2	2	2	2	2	0	2	2	2	0--0--0--	0	0	0	0	Control	0	0	0	0	0--0--0--
6	2	2	2	2	2	2	2	2	2	2	2	2	2	2	0	0	7	Control	2	0	0	7	2
7	2	2	2	2	2	2	2	2	3	2	2	2	0--3--7--	0	0	3	7	Control	0	0	3	7	0--3--7--
8	2	2	2	2	2	1	2	2	0	2	2	2	1--0--0--	0	1	0	0	Control	0	1	0	0	1--0--0--
9	2	2	2	2	2	2	2	2	2	2	0	0	0--0--0--	0	0	0	0	Control	0	0	0	0	0--0--0--
10	2	2	2	2	2	2	2	2	0	2	2	2	0--0--0--	0	0	0	0	Control	0	0	0	0	0--0--0--
11	2	2	2	2	2	2	2	2	0	2	2	2	0--0--0--	0	0	0	0	Control	0	0	0	0	0--0--0--
12	2	2	2	2	2	2	2	2	2	2	2	2	2	2	0	0	7	Control	2	0	0	7	2
13	2	2	2	2	2	2	2	2	2	2	1	2	1--0--7--	0	1	0	7	Control	0	1	0	7	1--0--7--
14	2	1	2	2	2	2	2	2	0	2	2	2	1--0--0--	0	1	0	0	Control	0	1	0	0	1--0--0--
15	2	2	2	2	2	2	2	2	0	1	2	2	1--0--0--	0	1	0	0	Control	0	1	0	0	1--0--0--
16	2	2	2	2	2	2	2	2	2	2	2	2	2	2	0	0	7	Control	2	0	0	7	2
17	2	2	2	2	2	2	2	2	2	2	2	2	2	2	0	0	7	Control	2	0	0	7	2
18	2	2	2	2	2	2	1	0	0	2	2	2	1--0--0--	0	1	0	0	Control	0	1	0	0	1--0--0--
19	2	2	2	2	2	2	2	2	0	2	2	2	0--0--0--	0	0	0	0	Control	0	0	0	0	0--0--0--
20	1	2	2	2	2	2	2	2	0	2	2	2	1--0--0--	0	1	0	0	Control	0	1	0	0	1--0--0--
21	2	2	2	2	2	2	2	2	0	2	0	0	0--0--0--	0	0	0	0	Control	0	0	0	0	0--0--0--
22	2	2	2	2	2	2	2	2	0	2	1	1	1--0--0--	0	1	0	0	Control	0	1	0	0	1--0--0--
23	2	2	2	2	2	2	2	2	1	2	1	1	1--0--7--	0	1	0	7	Control	0	1	0	7	1--0--7--
24	2	2	2	2	2	2	2	2	1	2	2	2	1--0--7--	0	1	0	7	Control	0	1	0	7	1--0--7--
25	2	2	2	2	2	2	2	2	1	2	1	1	1--0--7--	0	1	0	7	Control	0	1	0	7	1--0--7--
26	2	2	2	2	2	2	2	2	0	2	0	0	0--0--0--	0	0	0	0	Control	0	0	0	0	0--0--0--
27	2	2	2	2	2	2	2	2	1	2	1	1	1--0--7--	0	1	0	7	Control	0	1	0	7	1--0--7--
28	2	2	2	2	2	2	2	2	0	2	2	2	0--0--0--	0	0	0	0	Control	0	0	0	0	0--0--0--
29	2	2	2	2	2	2	2	2	0	2	1	1	1--0--0--	0	1	0	0	Control	0	1	0	0	1--0--0--
30	2	2	2	2	2	2	2	2	0	2	0	0	0--0--0--	0	0	0	0	Control	0	0	0	0	0--0--0--
31	2	2	2	2	2	2	2	2	0	2	1	1	1--0--0--	0	1	0	0	Control	0	1	0	0	1--0--0--
32	2	2	2	2	2	2	2	2	0	2	0	1	1--0--0--	0	1	0	0	Control	0	1	0	0	0--0--0--
33	2	2	2	2	2	2	2	2	0	2	0	1	1--0--0--	0	1	0	0	Control	0	1	0	0	0--0--0--
34	2	2	2	2	2	2	2	2	1	2	2	2	1--0--7--	0	1	0	7	Control	0	1	0	7	1--0--7--
35	2	2	2	2	2	2	2	2	1	2	2	2	1--0--7--	0	1	0	7	Control	0	1	0	7	1--0--7--
36	2	2	2	2	2	2	2	2	0	2	1	1	1--0--0--	0	1	0	0	Control	0	1	0	0	1--0--0--
37	2	2	2	2	2	2	2	2	1	2	0	0	1--0--0--	0	1	0	0	Control	0	1	0	0	1--0--0--
38	2	1	2	2	1	2	2	2	0	2	1	1	1--0--0--	0	1	0	0	Control	0	1	0	0	1--0--0--
39	2	2	2	2	2	3	2	2	0	2	1	1	1--3--0--	0	1	3	0	Control	0	1	3	0	1--3--0--
40	2	2	2	2	2	3	2	2	1	2	2	2	1--3--7--	0	1	3	7	Control	0	1	3	7	1--3--7--
41	2	2	2	2	2	2	2	2	1	2	1	1	1--0--7--	0	1	0	7	Control	0	1	0	7	1--0--7--
42	2	2	2	2	2	2	2	2	1	2	1	1	1--0--7--	0	1	0	7	Control	0	1	0	7	1--0--7--
43	2	2	2	2	2	2	2	2	1	2	0	0	1--0--0--	0	1	0	0	Control	0	1	0	0	1--0--0--
44	2	2	2	2	2	2	2	2	1	2	1	1	1--0--7--	0	1	0	7	Control	0	1	0	7	1--0--7--
45	2	2	2	2	2	2	2	2	0	2	1	1	1--0--0--	0	1	0	0	Control	0	1	0	0	1--0--0--
46	2	2	2	2	2	2	2	2	0	2	2	2	0--0--0--	0	0	0	0	Control	0	0	0	0	0--0--0--
47	2	2	2	2	2	3	2	2	1	2	1	1	1--3--7--	0	1	3	7	Control	0	1	3	7	1--3--7--
48	2	2	2	2	2	2	2	2	0	2	2	2	0--0--0--	0	0	0	0	Control	0	0	0	0	0--0--0--
49	2	2	2	2	2	2	2	2	0	2	0	0	0--0--0--	0	0	0	0	Control	0	0	0	0	0--0--0--
50	2	2	2	2	2	2	2	2	0	2	1	1	1--0--0--	0	1	0	0	Control	0	1	0	0	1--0--0--
51	2	2	2	2	2	2	2	2	0	2	1	1	1--0--0--	0	1	0	0	Control	0	1	0	0	1--0--0--
52	2	2	2	2	2	2	2	2	0	2	1	1	1--0--0--	0	1	0	0	Control	0	1	0	0	1--0--0--
53	2	2	2	2	3	2	2	2	1	2	1	1	1--3--7--	0	1	3	7	Control	0	1	3	7	1--3--7--
54	2	2	2	2	2	2	2	2	0	2	0	0	0--0--0--	0	0	0	0	Failure	0	0	0	0	0--0--0--
55	2	2	2	2	2	2	2	2	0	2	2	2	0--0--0--	0	0	0	0	Failure	2	0	0	7	2
56	2	2	2	2	2	2	2	2	2	2	2	2	2	2	0	0	7	Validation	2	0	0	7	2	F
57	2	2	2	2	2	2	2	2	2	2	2	2	2	2	0	0	7	Failure	2	0	0	7	2
58	2	2	2	2	2	2	2	2	2	2	2	2	2	2	0	0	7	Validation	2	0	0	7	2	F
59	2	2	2	2	2	2	2	2	2	2	2	2	2	2	0	0	7	Failure	2	0	0	7	2
60	2	2	2	2	2	2	2	2	2	2	2	2	2	2	0	0	7	Validation	2	0	0	7	2	F
61	2	2	2	2	2	2	2	2	2	2	2	2	2	2	0	0	7	Validation	2	0	0	7	2	F
62	2	2	2	2	2	2	2	2	2	2	2	2	2	2	0	0	7	Validation	2	0	0	7	2	F
63	2	2	2	2	2	2	2	2	0	2	2	2	0--0--0--	0	0	0	0	Failure	2	0	0	7	2
64	2	2	2	2	2	2	2	2	0	2	2	2	0--0--0--	0	0	0	0	Validation	0	0	0	0	0--0--0--	R
65	2	2	2	2	2	2	2	2	2	2	2	2	2	2	0	0	7	Validation	2	0	0	7	2	F
66	2	2	2	2	2	2	2	2	2	2	2	2	2	2	0	0	7	Failure	2	0	0	7	2
67	2	2	2	2	2	2	2	2	0	2	2	2	0--0--0--	0	0	0	0	Failure	2	0	0	0	2
68	2	2	2	2	2	2	2	2	2	2	2	2	2	2	0	0	7	Failure	2	0	0	7	2
69	2	2	2	2	2	2	2	2	0	2	2	2	0--0--0--	0	0	0	0	Failure	2	0	0	0	2
70	2	2	2	2	2	2	2	2	2	2	2	2	2	2	0	0	7	Failure	2	0	0	7	2
71	2	2	2	2	2	2	2	2	2	2	2	2	2	2	0	0	7	Failure	2	0	0	7	2
72	2	2	2	2	2	2	2	2	0	2	2	2	0--0--0--	0	0	0	0	Failure	2	0	0	0	2
73	2	2	2	2	2	2	2	2	2	2	2	2	2	2	0	0	7	Validation	2	0	0	7	2	F
74	2	2	2	2	2	2	2	2	2	2	0	0	0--0--0--	0	0	0	0	Validation	0	0	0	0	0--0--0--	R
75	2	2	2	2	2	2	2	2	2	2	2	2	2	2	0	0	7	Failure	2	0	0	7	2
76	2	2	2	2	2	2	2	2	0	2	2	2	0--0--0--	0	0	0	0	Failure	2	0	0	0	2
77	2	2	2	2	2	2	2	2	2	2	2	2	2	2	0	0	7	Failure	2	0	0	7	2
78	2	1	2	2	2	2	2	2	0	2	2	2	1--0--0--	0	1	0	0	Validation	0	1	0	0	1--0--0--	R
79	2	2	2	2	2	2	2	2	0	2	2	2	0--0--0--	0	0	0	0	Validation	0	0	0	0	0--0--0--	R
80	2	2	2	2	2	3	2	2	0	2	1	1	1--3--0--	0	1	3	0	Responder	0	1	3	7	1--3--7--
81	2	2	2	2	2	2	2	2	0	2	1	1	1--0--0--	0	1	0	0	Failure	0	1	0	7	1--0--7--
82	2	2	2	2	2	2	2	2	0	2	2	2	0--0--0--	0	0	0	0	Responder	2	0	0	7	2
83	2	2	2	2	2	2	2	2	0	2	1	1	1--0--0--	0	1	0	0	Responder	0	1	0	7	1--0--7--
84	2	2	2	2	2	2	2	2	0	2	1	1	1--0--0--	0	1	0	0	Validation	0	1	0	0	1--0--0--	R
85	2	2	2	2	1	2	2	2	0	2	1	1	1--0--0--	0	1	0	0	Responder	0	1	0	7	1--0--7--
86	2	2	2	2	2	2	2	2	0	2	1	1	1--0--0--	0	1	0	0	Responder	0	1	0	7	1--0--7--
87	2	2	2	2	3	2	2	2	0	2	2	2	0--3--0--	0	0	3	0	Validation	0	0	3	0	0--3--0--	R
88	2	2	2	2	2	2	2	2	1	2	0	0	1--0--0--	0	1	0	0	Validation	0	1	0	0	1--0--0--	R
89	2	2	2	2	2	2	2	2	0	2	0	0	0--0--0--	0	0	0	0	Validation	0	0	0	0	0--0--0--	R
90	2	2	2	2	2	2	2	2	1	2	1	1	1--0--7--	0	1	0	7	Responder	0	1	0	7	1--0--7--
91	2	2	2	2	2	2	2	2	1	2	0	0	1--0--0--	0	1	0	0	Responder	0	0	0	0	0--0--0--
92	2	2	2	2	2	2	2	2	0	2	0	0	0--0--0--	0	0	0	0	Responder	0	0	0	0	0--0--0--
93	2	1	2	2	2	2	2	2	2	2	0	0	1--0--0--	0	1	0	0	Responder	0	1	0	0	1--0--0--
94	2	2	2	2	2	2	2	2	0	2	0	0	0--0--0--	0	0	0	0	Responder	0	0	0	0	0--0--0--
95	2	2	2	2	2	2	2	2	1	2	0	0	1--0--0--	0	1	0	0	Responder	0	0	0	0	0--0--0--
96	2	2	2	2	2	2	2	2	0	2	0	0	0--0--0--	0	0	0	0	Responder	0	0	0	0	0--0--0--
97	2	1	2	2	2	2	2	2	0	2	1	1	1--0--0--	0	1	0	0	Responder	0	1	0	7	1--0--7--
98	2	2	2	2	2	2	2	2	1	2	2	2	1--0--7--	0	1	0	7	Responder	2	1	0	7	2
99	2	1	2	2	3	2	2	2	0	2	0	0	1--3--0--	0	1	3	0	Responder	0	1	3	0	1--3--0--
100	2	2	2	2	1	2	2	2	1	2	1	1	1--0--7--	0	1	0	7	Responder	0	1	0	7	1--0--7--
101	2	2	2	2	2	2	2	2	2	2	2	2	2	2	0	0	7	Responder	2	0	0	7	2
102	2	2	2	2	2	2	2	2	1	2	2	2	1--0--7--	0	1	0	7	Responder	2	1	0	7	2
103	2	2	2	2	2	2	2	2	0	2	0	0	0--0--0--	0	0	0	0	Responder	0	0	0	0	0--0--0--
104	2	1	2	2	2	2	2	2	1	2	1	1	1--0--7--	0	1	0	7	Responder	0	1	0	7	1--0--7--
105	2	2	2	2	2	2	2	2	0	2	0	0	0--0--0--	0	0	0	0	Responder	0	0	0	0	0--0--0--
106	2	1	2	2	3	2	2	2	1	2	2	2	1--3--7--	0	1	3	7	Responder	0	1	3	7	1--3--7--
107	2	2	2	1	2	2	2	2	0	2	1	1	1--0--0--	0	1	0	0	Responder	0	1	0	7	1--0--7--
108	2	2	2	2	2	2	2	2	0	2	1	1	1--0--0--	0	1	0	0	Responder	0	1	0	7	1--0--7--
109	2	2	2	2	2	2	2	2	1	2	1	1	1--0--7--	0	1	0	7	Responder	0	1	0	7	1--0--7--
110	2	2	2	2	2	2	2	2	0	2	1	1	1--0--0--	0	1	0	0	Responder	0	1	0	7	1--0--7--
111	2	2	2	2	2	2	2	2	0	2	1	1	1--0--0--	0	1	0	0	Responder	0	1	0	7	1--0--7--
112	2	2	2	2	2	2	2	2	0	2	1	1	1--0--0--	0	1	0	0	Responder	0	1	0	7	1--0--7--
113	2	2	2	2	3	2	2	2	0	2	1	1	1--3--0--	0	1	3	0	Responder	0	1	3	7	1--3--7--
114	2	2	2		2	2	2	2	0	2	1	1	1--0--0--	0	1	0	0	Responder	0	1	0	0	1--0--0--
115	2	2	2	2	2	3	2	2	0	2	1	1	1--3--0--	0	1	3	0	Responder	0	1	3	7	1--3--7--
													LEGEND
													2 = wild type
													0--0--0-- = 1 or more homozygous deletions
													0--3--0-- = 1 or more homozygous deletions and duplications
													0--3--7-- = 1 or more duplications
													1--0--0-- = 1 or more heterozygous and homozygous deletions
													1--0--7-- = 1 or more heterozygous deletions
													1--3--0-- = 1 or more homozygous deletions and duplications
													1--3--7-- = 1 or more homozygous and heterozygous deletions and duplications
